# Supplementary material for: Selected Plant-Derived Polyphenols as Potential Therapeutic Agents for Peripheral Artery Disease: Molecular Mechanisms, Efficacy and Safety
Source: Molecules. 2022 Oct 21;27(20):7110. doi: 10.3390/molecules27207110 (PMC9611444; doi:10.3390/molecules27207110)
Supplement: Supplementary file 1 [file molecules-27-07110-s001.zip]

Archive with 2 entries (2 files):
- Figure S1 Flowchart Molecules Septembre 2022.jpg
- Figure S2 Flowchart Review Molecules September 2022.jpg
